# Supplementary material for: Defining disease severity in atopic dermatitis and psoriasis for the application to biomarker research: an interdisciplinary perspective
Source: Br J Dermatol. 2024 Feb 29;191(1):14–23. doi: 10.1093/bjd/ljae080 (PMC11188926; doi:10.1093/bjd/ljae080)
Supplement: ljae080_Supplementary_Data [file ljae080_supplementary_data.zip]

Archive with 2 entries (2 files):
- Appendix S2- Defining disease severity in atopic dermatitis and psoriasis v2.docx
- Appendix_S1-_BJD_submission.xlsx
