# Supplementary material for: Defining disease severity in atopic dermatitis and psoriasis for the application to biomarker research: an interdisciplinary perspective
Source: Br J Dermatol. 2024 Feb 29;191(1):14–23. doi: 10.1093/bjd/ljae080 (PMC11188926; doi:10.1093/bjd/ljae080)
Supplement: ljae080_Supplementary_Data [file ljae080_supplementary_data.zip › Appendix_S1-_BJD_submission.xlsx]

## Sheet: Sheet1
Cohort	Subject type	Severity measurement	PASI	BSA	PGA/IGA	NAPSI	EASI	SCORAD/OSCORAD	POEM	DLQI	Pruritus	HADS
UTARTU-biobank	AD(61)/Pso(525)	No	No	No	No	No	No	No	No	No	No	No
COPSAC2000	AD(150)/Ctrl(250)	SCORAD	No	No	No	No	No	Yes	No	No	No	No
COPSAC2010	AD(150)/Ctrl(500)	SCORAD	No	No	No	No	No	Yes	No	No	No	No
cytoskin	Pso(12)/Ctrl(12)	PASI	Yes	No	No	No	No	No	No	No	No	No
Generation Scotland	Unknown	No
GT-1	Pso(548)/Ctrl(353)	PASI, BSA	Yes	Yes	No	No	No	No	No	No	No	No
GT-2	Pso(65)	No	No	No	No	No	No	No	No	No	No	No
HUNT	Unknown	DLQI, Hospital Admission, Eczema on hands questionnaire, self-report questionnaire, HADS	No	No	No	No	No	No	No	Yes	No	Yes
P2N-ADPSOKO	AD(42)/Pso(36)/Ctrl(43)	PASI, PGA/IGA, SCORAD, Pruritus	Yes	No	Yes	No	No	Yes	No	No	Yes	No
P2N-Bostrip	Pso(58)	PASI, PGA/IGA, NAPSI,	Yes	No	Yes	Yes	No	No	No	No	No	No
P2N-Cluster	Pso(12)	PASI, BSA, PGA/IGA, Pruritus	Yes	Yes	Yes	No	No	No	No	No	Yes	No
P2N-EARLYe	AD(No data)	No				No	Yes	Yes	No			No
P2N-FLG_Project	AD(20)/Ctrl(20)	IGA, SCORAD, Pruritus	No	No	Yes	No	No	Yes	No	No	Yes	No
P2N-GENEVA	AD(1815)/Pso(1008)	PASI, PGA/IGA, SCORAD, Hospital Admission	Yes	No	Yes	No	No	Yes	No	No	No	No
P2N-KE	AD(70)	IGA, SCORAD, Hospital Admission	No	No	Yes	No	No	Yes	No	No	No	No
P2N-MethylationProject	AD(28)/Ctrl(29)	No	No	No	No	No	No	No	No	No	No	No
P2N-PopGen-FU	Ctrl(920)	No	No	No	No	No	No	No	No	No	No	No
P2N-ReKi	AD(28)/Pso(145) (No data)	No							No			No
PUBLIC_PSO_AD_MICROARRAY	AD(70)/Pso(632)/Ctrl(289)	SCORAD	No	No	No	No	No	Yes	No	No	No	No
PUBLIC_PSO_AD_RNASEQ	AD(94)/Pso(392)/Ctrl(199)	SCORAD	No	No	No	No	No	Yes	No	No	No	No
TREAT NL	Unknown	EASI	No	No	No	No	Yes	No	No	No	No	No
TREATgermany	AD(780)	IGA, EASI, SCORAD, POEM, DLQI	No	No	Yes	No	Yes	Yes	Yes	Yes	No	No
TwinsUK	AD(1699)/Pso(181)/Ctrl(4140)	No										No
UMICH	Pso(126)/Ctrl(90)	No	No	No	No	No	No	No	No	No	No	No
ALSPACc		# patches; severity of rash Q; severity classes (Langan)	No	No	No	No	No	No	No	No	No	No
ALSPACm		No	No	No	No	No	No	No	No	No	No	No
ALSPACsubstudy	AD(240)/Ctrl(49)	EASI	No	No	No	No	Yes	No	No	No	No	No
Pfizer-AD	AD(287)	EASI, IGA, Patient Global Impression of Severity (PGI-S), POEM, DLQI, Skin Pain Numerical Rating Scale (SP-NRS), Pruritus and Symptoms Assessment for Atopic Dermatitis (PSAAD)	No	No	Yes	No	Yes	No	Yes	Yes	Yes	No
Pfizer-Pso	Pso(323)	PASI, BSA, PGA, EQ5D, DLQI, Psoriasis symptom index (PSI), Skin Pain Numerical Rating Scale (SP-NRS)	Yes	Yes	Yes	No	No	No	No	Yes	No	No
KORA F4			No	No	No	No	No	No	No	No	No	No
UK BioBank			No	No	No	No	No	No	No	No	No	No
EAGLE - PIAMA	4146	number/location rash spots	No	No	No	No	No	No	No	No	No	No
EAGLE - GEN R	AD(863)/Ctrl(1273)	rash locations/numbers, persistence Q, wake due to itching, number of times visted Dr about AD	No	No	No	No	No	No	No	No	No	No
EAGLE - GINI/LISA	AD(442)/Ctrl(865)	SCORAD, wake due to rash	No	No	No	No	No	Yes	No	No	No	No
MAARS	AD(49)/Pso(90)/Ctrl(79)	SCORAD, PASI	Yes	No	No	No	No	Yes	No	No	No	No
